# Supplementary material for: Comprehensive Metabolite Profiling of Four Different Beans Fermented by Aspergillus oryzae
Source: Molecules. 2022 Nov 16;27(22):7917. doi: 10.3390/molecules27227917 (PMC9695057; doi:10.3390/molecules27227917)
Supplement: Supplementary file 1 [file molecules-27-07917-s001.zip]

Archive with 1 entries (1 files):
- molecules-2019362-supplementary.pdf
